# Supplementary material for: A De Novo DNM1L Mutation in Twins with Variable Symptoms, Including Paraparesis and Optic Neuropathy
Source: Biomolecules. 2025 Aug 26;15(9):1230. doi: 10.3390/biom15091230 (PMC12467091; doi:10.3390/biom15091230)
Supplement: Supplementary file 1 [file biomolecules-15-01230-s001.zip]

Archive with 6 entries (5 files):
- biomolecules-3778089-supplementary.pdf
- biomolecules-3778089-WB/
- biomolecules-3778089-WB/dnm1l_gapdh.tiff
- biomolecules-3778089-WB/mfn2.tiff
- biomolecules-3778089-WB/opa1.tiff
- biomolecules-3778089-WB/tubulin.tiff
